# Supplementary material for: Functional Polymorphism in the ADRB3 Gene, Encoding the Beta-3 Adrenergic Receptor, and Response to Intra-Detrusor Injection of Botulinum Toxin-A in Women with Overactive Bladder
Source: J Clin Med. 2022 Dec 17;11(24):7491. doi: 10.3390/jcm11247491 (PMC9781921; doi:10.3390/jcm11247491)
Supplement: Supplementary file 1 [file jcm-11-07491-s001.zip]

Archive with 2 entries (2 files):
- jcm-2073921-supplementary.pdf
- jcm-2073921_Table_S4_proofreading.xls
