# Supplementary material for: Functional Polymorphism in the ADRB3 Gene, Encoding the Beta-3 Adrenergic Receptor, and Response to Intra-Detrusor Injection of Botulinum Toxin-A in Women with Overactive Bladder
Source: J Clin Med. 2022 Dec 17;11(24):7491. doi: 10.3390/jcm11247491 (PMC9781921; doi:10.3390/jcm11247491)
Supplement: Supplementary file 1 [file jcm-11-07491-s001.zip › jcm-2073921_Table_S4_proofreading.xls]

## Sheet: Arkusz1
Table S4. Basic characteristics, OAB symptoms and ICIQ-OAB or ICIQ-LUTSqol questionnaire scores from women with overactive bladder
ADRB3	Age (years)	Body mass (kg)	Body height (cm)	BMI (kg/m2)	OAB type	Pregnancies, n	Deliveries, n	Cesarean section, n	Frequency (0)	Frequency (3)	D Frequency (0-3)	D Frequency (%)	Nocturia (0)	Nocturia (3)	D Nocturia (0-3)	D Nocturia (%)	Urgency (0)	Urgency (3)	D Urgency (0-3)	D Urgency (%)	Urinary Incontinence (0)	Urinary Incontinence (3)	D Urinary Incontinence (0-3)	D Urinary Incontinence (%)	ICIQ-OAB, part A: (0)	ICIQ-OAB, part A: (3)	ICIQ-OAB, part A: D (0 - 3)	ICIQ-OAB, part A: D (%)	ICIQ-OAB, part B: (0)	ICIQ-OAB, part B: (3)	ICIQ-OAB, part B: D (0 - 3)	ICIQ-OAB, part B: D (%)	ICIQ-LUTS-QoL, part A: (0)	ICIQ-LUTS-QoL, part A: (3)	ICIQ-LUTS-QoL, part A: D (0-3)	ICIQ-LUTS-QoL, part A: D (%)	ICIQ-LUTS-QoL, part B: (0)	ICIQ-LUTS-QoL, part B: (3)	ICIQ-LUTS-QoL, part B: D (0-3)	ICIQ-LUTS-QoL, part B: D (%)
CC	30	85	168	30.1162	iOAB	2	2	0	4	0	4	100	4	2	2	50	4	1	3	75	4	0	4	100	14	7	-7	50	40	14	-26	65	73	47	26	35.6164	186	85	101	54.3011
CC	59	61	160	23.8281	iOAB	0	0	0	1	0	1	100	4	1	3	75	4	1	3	75	4	1	3	75	16	3	-13	81.25	35	1	-34	97.1429	34	17	17	50	85	0	85	100
CC	69	67	160	26.1719	iOAB	0	0	0	3	1	2	66.6667	3	2	1	33.3333	4	2	2	50	4	2	2	50	13	3	-10	76.9231	32	6	-26	81.25	62	33	29	46.7742	139	45	94	67.6259
CT	37	72	162	27.4348	iOAB	3	3	0	1	0	1	100	3	1	2	66.6667	3	0	3	100	2	0	2	100	14	0	-14	100	40	0	-40	100	59	25	34	57.6271	144	1	143	99.3056
CT	48	80	160	31.25	nOAB	3	3	0	4	0	4	100	4	0	4	100	4	0	4	100	2	0	2	100	12	9	-3	25	40	32	-8	20	61	33	28	45.9016	162	51	111	68.5185
CT	49	77	164	28.6288	iOAB	2	2	1	2	0	2	100	1	1	0	0	2	2	0	0	2	1	1	50	7	4	-3	42.8571	22	4	-18	81.8182	44	32	12	27.2727	82	23	59	71.9512
CT	49	70	175	22.8571	iOAB	6	4	0	2	1	1	50	1	1	0	0	4	1	3	75	3	1	2	66.6667	10	4	-6	60	31	5	-26	83.871	58	33	25	43.1034	124	32	92	74.1935
CT	51	65	164	24.1672	iOAB	1	1	0	4	1	3	75	2	1	1	50	3	2	1	33.3333	2	2	0	0	11	6	-5	45.4545	34	18	-16	47.0588	46	26	20	43.4783	121	18	103	85.124
CT	62	85	167	30.478	nOAB	2	2	0	2	1	1	50	3	2	1	33.3333	2	2	0	0	2	1	1	50	9	1	-8	88.8889	35	1	-34	97.1429	54	23	31	57.4074	140	6	134	95.7143
CT	64	75	158	30.0433	iOAB	2	2	0	1	1	0	0	3	2	1	33.3333	3	2	1	33.3333	2	1	1	50	9	6	-3	33.3333	35	13	-22	62.8571	65	17	48	73.8462	161	0	161	100
TT	22	49	160	19.1406	nOAB	2	1	0	2	0	2	100	2	0	2	100	3	1	2	66.6667	0	0	0		13	8	-5	38.4615	38	35	-3	7.89474	62	42	20	32.2581	156	115	41	26.2821
TT	32	79	170	27.3356	nOAB	3	3	0	4	0	4	100	3	1	2	66.6667	4	1	3	75	2	0	2	100	10	3	-7	70	39	9	-30	76.9231	53	29	24	45.283	120	19	101	84.1667
TT	34	74	167	26.5338	nOAB	3	2	0	1	0	1	100	4	4	0	0	4	2	2	50	4	2	2	50	15	13	-2	13.3333	40	35	-5	12.5	76	67	9	11.8421	190	180	10	5.26316
TT	34	53	167	19.0039	nOAB	2	2	0	2	1	1	50	3	0	3	100	3	2	1	33.3333	2	1	1	50	14	6	-8	57.1429	40	6	-34	85	74	34	40	54.0541	180	23	157	87.2222
TT	37	77	158	30.8444	iOAB	2	2	0	2	0	2	100	2	1	1	50	4	2	2	50	2	1	1	50	13	4	-9	69.2308	36	8	-28	77.7778	50	31	19	38	136	37	99	72.7941
TT	39	87	167	31.1951	nOAB	2	2	0	4	3	1	25	4	1	3	75	3	1	2	66.6667	2	1	1	50	14	9	-5	35.7143	40	33	-7	17.5	57	51	6	10.5263	164	153	11	6.70732
TT	39	87	167	31.1951	iOAB	0	0	0	4	2	2	50	4	3	1	25	4	4	0	0	3	4	-1	-33.3333	9	1	-8	88.8889	25	1	-24	96	49	21	28	57.1429	91	2	89	97.8022
TT	39	69	169	24.1588	nOAB	2	2	0	2	0	2	100	4	1	3	75	2	2	0	0	2	1	1	50	13	2	-11	84.6154	40	1	-39	97.5	38	24	14	36.8421	90	9	81	90
TT	40	90	163	33.8741	nOAB	1	1	0	4	1	3	75	1	1	0	0	4	1	3	75	3	1	2	66.6667	7	7	0	0	20	13	-7	35	40	44	-4	-10	68	87	-19	-27.9412
TT	40	65	164	24.1672	iOAB	0	0	0	2	0	2	100	2	1	1	50	4	1	3	75	3	1	2	66.6667	13	3	-10	76.9231	40	8	-32	80	61	33	28	45.9016	162	51	111	68.5185
TT	41	64	164	23.7954	nOAB	2	2	0	3	0	3	100	1	0	1	100	3	0	3	100	2	0	2	100	16	5	-11	68.75	40	16	-24	60	76	33	43	56.5789	190	45	145	76.3158
TT	41	63	164	23.4236	iOAB	3	3	0	4	1	3	75	4	1	3	75	3	1	2	66.6667	2	1	1	50	11	3	-8	72.7273	34	5	-29	85.2941	52	20	32	61.5385	100	0	100	100
TT	42	71	170	24.5675	iOAB	3	0	0	1	0	1	100	3	1	2	66.6667	4	1	3	75	3	1	2	66.6667	9	6	-3	33.3333	32	18	-14	43.75	34	38	-4	-11.7647	83	72	11	13.253
TT	43	67	159	26.5021	iOAB	1	1	0	4	2	2	50	3	2	1	33.3333	2	1	1	50	1	0	1	100	9	5	-4	44.4444	32	12	-20	62.5	38	36	2	5.26316	78	35	43	55.1282
TT	44	80	172	27.0416	iOAB	1	1	0	3	1	2	66.6667	2	1	1	50	3	1	2	66.6667	3	1	2	66.6667	10	1	-9	90	36	1	-35	97.2222	42	21	21	50	80	5	75	93.75
TT	45	75	160	29.2969	iOAB	3	3	0	1	1	0	0	2	0	2	100	2	1	1	50	3	0	3	100	7	1	-6	85.7143	13	3	-10	76.9231	35	26	9	25.7143	36	18	18	50
TT	45	70	165	25.7117	nOAB	5	2	2	4	1	3	75	1	1	0	0	4	1	3	75	0	0	0		11	3	-8	72.7273	40	3	-37	92.5	49	41	8	16.3265	127	85	42	33.0709
TT	47	47	151	20.6131	iOAB	1	1	1	3	2	1	33.3333	3	2	1	33.3333	3	1	2	66.6667	2	1	1	50	10	4	-6	60	25	7	-18	72	55	33	22	40	123	45	78	63.4146
TT	49	90	168	31.8878	nOAB	3	2	2	1	0	1	100	4	3	1	25	2	1	1	50	1	0	1	100	13	6	-7	53.8462	40	14	-26	65	56	23	33	58.9286	143	6	137	95.8042
TT	49	69	168	24.4473	iOAB	3	2	1	1	1	0	0	2	1	1	50	3	2	1	33.3333	3	2	1	33.3333	15	10	-5	33.3333	40	29	-11	27.5	64	17	47	73.4375	145	0	145	100
TT	49	65	164	24.1672	iOAB	2	2	0	1	0	1	100	1	0	1	100	4	2	2	50	3	1	2	66.6667	11	6	-5	45.4545	17	12	-5	29.4118	66	30	36	54.5455	152	13	139	91.4474
TT	49	49	155	20.3954	nOAB	4	1	0	2	1	1	50	3	2	1	33.3333	4	3	1	25	3	2	1	33.3333	12	8	-4	33.3333	40	26	-14	35	69	19	50	72.4638	181	0	181	100
TT	49	49	155	20.3954	nOAB	2	1	0	1	1	0	0	3	2	1	33.3333	3	2	1	33.3333	2	1	1	50	9	3	-6	66.6667	23	7	-16	69.5652	47	33	14	29.7872	98	34	64	65.3061
TT	50	100	160	39.0625	iOAB	1	1	0	4	0	4	100	2	1	1	50	4	2	2	50	3	0	3	100	11	7	-4	36.3636	36	13	-23	63.8889	57	49	8	14.0351	115	91	24	20.8696
TT	50	65	158	26.0375	iOAB	2	2	0	4	3	1	25	4	1	3	75	3	1	2	66.6667	2	1	1	50	11	7	-4	36.3636	29	22	-7	24.1379	69	58	11	15.942	181	144	37	20.442
TT	51	96	161	37.0356	nOAB	2	2	0	4	0	4	100	4	0	4	100	4	0	4	100	2	0	2	100	9	1	-8	88.8889	25	1	-24	96	41	32	9	21.9512	100	20	80	80
TT	51	75	170	25.9516	nOAB	1	1	0	2	0	2	100	3	2	1	33.3333	3	1	2	66.6667	2	0	2	100	10	4	-6	60	40	4	-36	90	71	22	49	69.0141	180	3	177	98.3333
TT	51	70	170	24.2215	iOAB	1	1	0	4	1	3	75	4	1	3	75	4	2	2	50	1	1	0	0	14	0	-14	100	40	0	-40	100	39	19	20	51.2821	57	3	54	94.7368
TT	52	74	162	28.1969	iOAB	0	0	0	4	3	1	25	2	1	1	50	3	2	1	33.3333	2	1	1	50	14	4	-10	71.4286	38	7	-31	81.5789	72	68	4	5.55556	175	154	21	12
TT	53	52	161	20.061	iOAB	3	3	0	2	0	2	100	2	2	0	0	3	2	1	33.3333	3	1	2	66.6667	10	4	-6	60	34	12	-22	64.7059	42	21	21	50	80	5	75	93.75
TT	54	86	173	28.7347	iOAB	3	2	1	4	2	2	50	4	0	4	100	4	1	3	75	3	0	3	100	9	6	-3	33.3333	35	13	-22	62.8571	50	31	19	38	136	37	99	72.7941
TT	54	60	166	21.7738	iOAB	3	3	0	3	1	2	66.6667	4	4	0	0	4	3	1	25	3	1	2	66.6667	9	6	-3	33.3333	34	8	-26	76.4706	46	26	20	43.4783	121	18	103	85.124
TT	55	81	160	31.6406	iOAB	2	2	0	4	0	4	100	4	2	2	50	4	1	3	75	4	0	4	100	14	4	-10	71.4286	38	7	-31	81.5789	58	68	-10	-17.2414	122	155	-33	-27.0492
TT	55	69	157	27.993	iOAB	2	2	2	3	2	1	33.3333	3	2	1	33.3333	4	3	1	25	3	2	1	33.3333	11	3	-8	72.7273	40	8	-32	80	73	27	46	63.0137	189	12	177	93.6508
TT	55	68	164	25.2826	iOAB	2	2	2	3	0	3	100	3	1	2	66.6667	4	1	3	75	3	1	2	66.6667	16	3	-13	81.25	35	1	-34	97.1429	61	29	32	52.459	162	15	147	90.7407
TT	56	80	166	29.0318	nOAB	1	1	1	3	2	1	33.3333	3	3	0	0	3	1	2	66.6667	2	1	1	50	11	7	-4	36.3636	36	13	-23	63.8889	63	36	27	42.8571	158	62	96	60.7595
TT	56	72	160	28.125	iOAB	4	2	1	3	1	2	66.6667	4	3	1	25	3	1	2	66.6667	0	0	0		13	4	-9	69.2308	39	6	-33	84.6154	55	20	35	63.6364	136	6	130	95.5882
TT	56	58	170	20.0692	iOAB	3	2	0	4	1	3	75	3	1	2	66.6667	4	1	3	75	2	0	2	100	14	3	-11	78.5714	39	2	-37	94.8718	65	26	39	60	149	1	148	99.3289
TT	57	80	157	32.4557	iOAB	0	0	0	2	0	2	100	2	0	2	100	3	1	2	66.6667	3	0	3	100	16	0	-16	100	40	0	-40	100	76	19	57	75	190	0	190	100
TT	57	65	151	28.5075	iOAB	3	2	0	4	2	2	50	3	1	2	66.6667	4	1	3	75	3	1	2	66.6667	16	5	-11	68.75	40	7	-33	82.5	56	26	30	53.5714	154	18	136	88.3117
TT	57	63	169	22.0581	iOAB	3	3	1	3	0	3	100	4	1	3	75	4	0	4	100	0	0	0		12	3	-9	75	39	2	-37	94.8718	58	26	32	55.1724	126	9	117	92.8571
TT	58	75	170	25.9516	iOAB	2	2	0	1	0	1	100	1	0	1	100	3	1	2	66.6667	3	1	2	66.6667	10	1	-9	90	34	0	-34	100	45	20	25	55.5556	92	0	92	100
TT	59	116	164	43.1291	iOAB	0	0	0	1	0	1	100	3	1	2	66.6667	4	1	3	75	3	1	2	66.6667	8	2	-6	75	29	4	-25	86.2069	48	44	4	8.33333	111	68	43	38.7387
TT	59	82	164	30.4878	iOAB	2	2	0	1	0	1	100	4	1	3	75	4	1	3	75	4	1	3	75	13	9	-4	30.7692	39	30	-9	23.0769	61	21	40	65.5738	162	5	157	96.9136
TT	59	78	171	26.6749	iOAB	3	3	2	3	2	1	33.3333	4	3	1	25	4	4	0	0	3	3	0	0	13	3	-10	76.9231	32	6	-26	81.25	66	30	36	54.5455	152	13	139	91.4474
TT	59	64	164	23.7954	iOAB	5	3	0	4	1	3	75	1	1	0	0	4	1	3	75	3	1	2	66.6667	13	1	-12	92.3077	40	1	-39	97.5	69	19	50	72.4638	181	0	181	100
TT	59	67	168	23.7387	nOAB	5	5	2	3	2	1	33.3333	4	4	0	0	4	2	2	50	4	2	2	50	8	7	-1	12.5	37	17	-20	54.0541	37	29	8	21.6216	57	21	36	63.1579
TT	60	100	169	35.0128	iOAB	6	4	0	3	2	1	33.3333	2	1	1	50	2	2	0	0	1	2	-1	-100	13	8	-5	38.4615	37	18	-19	51.3514	58	41	17	29.3103	173	73	100	57.8035
TT	60	74	172	25.0135	iOAB	1	1	1	2	2	0	0	4	3	1	25	4	3	1	25	2	2	0	0	9	2	-7	77.7778	38	0	-38	100	44	19	25	56.8182	133	0	133	100
TT	60	67	170	23.1834	iOAB	3	1	0	3	2	1	33.3333	3	3	0	0	3	1	2	66.6667	2	1	1	50	11	3	-8	72.7273	37	0	-37	100	50	16	34	68	128	0	128	100
TT	61	110	158	44.0635	iOAB	2	2	1	3	1	2	66.6667	4	4	0	0	4	3	1	25	3	1	2	66.6667	9	1	-8	88.8889	18	0	-18	100	34	17	17	50	85	0	85	100
TT	61	98	175	32	nOAB	1	1	0	2	0	2	100	4	0	4	100	4	1	3	75	3	0	3	100	11	2	-9	81.8182	31	0	-31	100	45	16	29	64.4444	122	0	122	100
TT	62	80	164	29.7442	iOAB	4	3	0	3	2	1	33.3333	2	1	1	50	3	1	2	66.6667	3	2	1	33.3333	11	2	-9	81.8182	32	3	-29	90.625	38	21	17	44.7368	89	3	86	96.6292
TT	62	78	170	26.9896	nOAB	4	3	0	2	1	1	50	3	2	1	33.3333	4	3	1	25	3	3	0	0	15	10	-5	33.3333	40	29	-11	27.5	72	68	4	5.55556	175	154	21	12
TT	62	70	173	23.3887	iOAB	1	1	1	1	1	0	0	2	1	1	50	2	1	1	50	3	1	2	66.6667	12	10	-2	16.6667	40	29	-11	27.5	63	59	4	6.34921	176	143	33	18.75
TT	63	97	157	39.3525	nOAB	2	1	0	4	0	4	100	4	0	4	100	4	0	4	100	4	0	4	100	14	12	-2	14.2857	40	40	0	0	61	26	35	57.377	159	1	158	99.3711
TT	63	100	164	37.1802	iOAB	3	3	0	2	0	2	100	4	4	0	0	0	0	0		0	0	0		7	9	2	-28.5714	20	30	10	-50	36	39	-3	-8.33333	42	62	-20	-47.619
TT	63	75	164	27.8852	iOAB	1	1	0	3	0	3	100	2	0	2	100	4	3	1	25	2	2	0	0	11	4	-7	63.6364	35	8	-27	77.1429	62	37	25	40.3226	156	60	96	61.5385
TT	63	68	160	26.5625	iOAB	2	2	0	1	0	1	100	2	1	1	50	4	2	2	50	3	1	2	66.6667	13	9	-4	30.7692	40	12	-28	70	66	50	16	24.2424	165	38	127	76.9697
TT	63	73	168	25.8645	iOAB	2	2	0	4	1	3	75	4	3	1	25	4	1	3	75	2	1	1	50	9	6	-3	33.3333	34	8	-26	76.4706	41	32	9	21.9512	100	20	80	80
TT	63	65	167	23.3067	nOAB	2	2	2	2	1	1	50	3	2	1	33.3333	2	2	0	0	2	1	1	50	11	6	-5	45.4545	35	19	-16	45.7143	71	22	49	69.0141	180	3	177	98.3333
TT	64	97	157	39.3525	nOAB	1	1	1	4	1	3	75	4	1	3	75	4	2	2	50	4	1	3	75	6	4	-2	33.3333	20	10	-10	50	31	28	3	9.67742	77	36	41	53.2468
TT	64	75	157	30.4272	iOAB	1	1	0	3	1	2	66.6667	3	2	1	33.3333	4	2	2	50	4	2	2	50	11	5	-6	54.5455	27	15	-12	44.4444	52	23	29	55.7692	105	6	99	94.2857
TT	64	68	164	25.2826	iOAB	2	1	0	3	1	2	66.6667	3	0	3	100	3	1	2	66.6667	2	1	1	50	8	1	-7	87.5	35	3	-32	91.4286	41	30	11	26.8293	89	23	66	74.1573
TT	65	85	162	32.3884	iOAB	4	1	0	1	0	1	100	3	1	2	66.6667	3	0	3	100	2	0	2	100	8	2	-6	75	27	3	-24	88.8889	49	23	26	53.0612	128	6	122	95.3125
TT	65	80	162	30.4832	iOAB	1	1	0	3	0	3	100	3	1	2	66.6667	2	0	2	100	1	0	1	100	10	4	-6	60	40	7	-33	82.5	54	26	28	51.8519	176	1	175	99.4318
TT	65	76	164	28.257	nOAB	2	2	0	3	1	2	66.6667	3	2	1	33.3333	3	2	1	33.3333	3	1	2	66.6667	12	6	-6	50	38	8	-30	78.9474	57	21	36	63.1579	144	5	139	96.5278
TT	66	82	165	30.1194	iOAB	0	0	0	2	0	2	100	4	2	2	50	4	1	3	75	3	1	2	66.6667	13	4	-9	69.2308	40	13	-27	67.5	76	21	55	72.3684	190	5	185	97.3684
TT	66	80	164	29.7442	iOAB	4	3	0	3	0	3	100	3	1	2	66.6667	4	1	3	75	4	1	3	75	13	3	-10	76.9231	40	5	-35	87.5	72	27	45	62.5	187	15	172	91.9786
TT	66	70	158	28.0404	iOAB	0	0	0	4	1	3	75	4	2	2	50	4	1	3	75	1	0	1	100	14	5	-9	64.2857	37	11	-26	70.2703	57	33	24	42.1053	137	45	92	67.1533
TT	66	64	158	25.6369	iOAB	0	0	0	2	2	0	0	2	2	0	0	3	3	0	0	2	2	0	0	9	3	-6	66.6667	29	10	-19	65.5172	60	43	17	28.3333	146	99	47	32.1918
TT	67	75	155	31.2175	iOAB	1	1	0	1	0	1	100	2	0	2	100	3	1	2	66.6667	2	0	2	100	10	5	-5	50	32	7	-25	78.125	68	45	23	33.8235	162	38	124	76.5432
TT	67	60	160	23.4375	iOAB	2	2	0	4	1	3	75	3	1	2	66.6667	4	1	3	75	2	0	2	100	9	0	-9	100	26	0	-26	100	35	19	16	45.7143	52	0	52	100
TT	68	69	152	29.865	iOAB	2	2	0	2	1	1	50	3	1	2	66.6667	3	0	3	100	3	0	3	100	12	1	-11	91.6667	40	1	-39	97.5	50	22	28	56	126	3	123	97.619
TT	68	72	166	26.1286	nOAB	2	2	0	2	0	2	100	2	1	1	50	4	2	2	50	3	0	3	100	6	5	-1	16.6667	14	18	4	-28.5714	38	50	-12	-31.5789	61	106	-45	-73.7705
TT	68	65	163	24.4646	nOAB	1	1	0	4	0	4	100	3	1	2	66.6667	2	0	2	100	1	0	1	100	14	10	-4	28.5714	40	25	-15	37.5	46	32	14	30.4348	103	42	61	59.2233
TT	69	82	164	30.4878	iOAB	2	2	1	1	2	-1	-100	2	3	-1	-50	2	2	0	0	2	2	0	0	12	4	-8	66.6667	31	5	-26	83.871	50	17	33	66	106	0	106	100
TT	70	84	163	31.6158	iOAB	2	2	0	1	0	1	100	4	1	3	75	4	1	3	75	3	1	2	66.6667	11	1	-10	90.9091	24	1	-23	95.8333	48	23	25	52.0833	100	11	89	89
TT	70	62	157	25.1532	iOAB	1	1	0	1	0	1	100	4	1	3	75	4	1	3	75	2	0	2	100	13	6	-7	53.8462	40	14	-26	65	69	42	27	39.1304	175	118	57	32.5714
TT	70	61	165	22.4059	nOAB	2	1	0	4	3	1	25	4	1	3	75	3	1	2	66.6667	2	1	1	50	11	7	-4	36.3636	29	22	-7	24.1379	54	46	8	14.8148	109	70	39	35.7798
TT	71	85	158	34.049	iOAB	3	2	0	3	0	3	100	2	1	1	50	2	1	1	50	2	0	2	100	12	3	-9	75	35	11	-24	68.5714	64	21	43	67.1875	160	5	155	96.875
TT	71	85	167	30.478	iOAB	3	3	0	3	1	2	66.6667	3	2	1	33.3333	4	3	1	25	3	3	0	0	8	4	-4	50	37	8	-29	78.3784	35	20	15	42.8571	117	0	117	100
TT	71	52	150	23.1111	iOAB	2	2	0	3	0	3	100	4	1	3	75	4	0	4	100	0	0	0		10	5	-5	50	34	20	-14	41.1765	59	58	1	1.69492	151	156	-5	-3.31126
TT	72	90	158	36.0519	iOAB	0	0	0	1	1	0	0	3	3	0	0	2	1	1	50	0	0	0		11	5	-6	54.5455	37	7	-30	81.0811	52	21	31	59.6154	123	5	118	95.935
TT	72	76	153	32.4661	iOAB	2	1	0	4	0	4	100	3	1	2	66.6667	4	2	2	50	3	1	2	66.6667	8	4	-4	50	18	10	-8	44.4444	42	33	9	21.4286	50	45	5	10
TT	72	72	160	28.125	nOAB	2	2	1	3	2	1	33.3333	3	2	1	33.3333	3	1	2	66.6667	2	1	1	50	15	3	-12	80	40	4	-36	90	48	25	23	47.9167	84	22	62	73.8095
TT	72	70	165	25.7117	iOAB	2	2	0	1	0	1	100	2	1	1	50	4	2	2	50	3	1	2	66.6667	14	4	-10	71.4286	38	7	-31	81.5789	60	17	43	71.6667	150	0	150	100
TT	73	72	166	26.1286	nOAB	2	1	1	4	3	1	25	2	1	1	50	3	2	1	33.3333	2	1	1	50	13	5	-8	61.5385	40	18	-22	55	72	23	49	68.0556	190	6	184	96.8421
TT	74	70	164	26.0262	iOAB	7	7	0	3	2	1	33.3333	4	4	0	0	4	2	2	50	4	2	2	50	11	4	-7	63.6364	36	8	-28	77.7778	68	33	35	51.4706	177	32	145	81.9209
TT	74	73	168	25.8645	iOAB	2	2	0	3	0	3	100	3	0	3	100	3	2	1	33.3333	2	2	0	0	9	9	0	0	32	23	-9	28.125	53	47	6	11.3208	123	98	25	20.3252
TT	74	62	158	24.8358	iOAB	2	2	0	3	0	3	100	3	1	2	66.6667	4	0	4	100	3	1	2	66.6667	12	4	-8	66.6667	31	5	-26	83.871	62	33	29	46.7742	160	32	128	80
TT	74	65	164	24.1672	nOAB	2	2	0	1	0	1	100	3	1	2	66.6667	3	0	3	100	2	0	2	100	11	1	-10	90.9091	24	1	-23	95.8333	42	33	9	21.4286	50	45	5	10
TT	75	74	167	26.5338	nOAB	3	2	0	1	1	0	0	2	2	0	0	4	1	3	75	2	1	1	50	13	3	-10	76.9231	38	3	-35	92.1053	65	51	14	21.5385	180	129	51	28.3333
TT	75	65	164	24.1672	nOAB	3	3	0	3	2	1	33.3333	3	3	0	0	3	1	2	66.6667	2	1	1	50	14	7	-7	50	40	14	-26	65	48	44	4	8.33333	111	68	43	38.7387
TT	76	74	164	27.5134	iOAB	2	2	0	3	0	3	100	2	1	1	50	4	0	4	100	3	0	3	100	10	5	-5	50	30	6	-24	80	57	49	8	14.0351	115	91	24	20.8696
TT	76	50	158	20.0288	iOAB	2	2	0	0	0	0		4	1	3	75	4	1	3	75	4	1	3	75	11	3	-8	72.7273	40	8	-32	80	65	26	39	60	149	1	148	99.3289
TT	77	87	163	32.7449	iOAB	3	3	0	4	0	4	100	4	3	1	25	4	1	3	75	4	1	3	75	10	4	-6	60	34	12	-22	64.7059	66	29	37	56.0606	182	19	163	89.5604
TT	77	66	154	27.8293	iOAB	3	2	0	3	1	2	66.6667	4	4	0	0	4	3	1	25	3	2	1	33.3333	11	2	-9	81.8182	31	0	-31	100	48	26	22	45.8333	114	15	99	86.8421
TT	77	60	158	24.0346	iOAB	2	2	0	2	1	1	50	3	1	2	66.6667	3	0	3	100	3	0	3	100	13	6	-7	53.8462	40	14	-26	65	66	30	36	54.5455	152	13	139	91.4474
TT	78	80	152	34.626	iOAB	2	2	0	2	0	2	100	3	2	1	33.3333	4	2	2	50	2	1	1	50	13	2	-11	84.6154	38	0	-38	100	69	19	50	72.4638	181	0	181	100
TT	79	62	158	24.8358	nOAB	2	2	0	4	0	4	100	3	1	2	66.6667	4	2	2	50	3	1	2	66.6667	14	9	-5	35.7143	40	33	-7	17.5	66	50	16	24.2424	165	38	127	76.9697
TT	80	85	158	34.049	iOAB	1	1	0	2	1	1	50	3	1	2	66.6667	3	0	3	100	3	0	3	100	11	7	-4	36.3636	29	22	-7	24.1379	72	23	49	68.0556	190	6	184	96.8421
TT	82	80	164	29.7442	nOAB	2	2	0	4	0	4	100	3	1	2	66.6667	4	2	2	50	3	1	2	66.6667	11	2	-9	81.8182	31	0	-31	100	50	16	34	68	128	0	128	100
TT	85	85	162	32.3884	iOAB	2	2	0	3	1	2	66.6667	4	3	1	25	3	2	1	33.3333	3	2	1	33.3333	13	3	-10	76.9231	40	8	-32	80	35	20	15	42.8571	117	0	117	100
TT	86	68	163	25.5937	nOAB	2	2	0	1	0	1	100	4	4	0	0	1	2	-1	-100	1	1	0	0	11	6	-5	45.4545	35	19	-16	45.7143	59	58	1	1.69492	151	156	-5	-3.31126
